# Supplementary material for: Cytomegalovirus viral load parameters associated with earlier initiation of pre-emptive therapy after solid organ transplantation
Source: PLoS One. 2019 Jan 25;14(1):e0210420. doi: 10.1371/journal.pone.0210420 (PMC6347177; doi:10.1371/journal.pone.0210420)
Supplement: S1 File — (XLSX) [file pone.0210420.s001.xlsx]

## Sheet: Data
Protocol (Old/New)	CMV Status	Organ	Sex (D+R- only)	Race (D+R- only)	Overall peak viral load	Total duration viraemia	Total duration treatment (21 minimum)	No. of episodes of viraemia
Old	D-R+	K			303	1	0	1
Old	D-R+	K			960	1	0	1
Old	D-R+	K			0	0	0	0
Old	D-R+	K			0	0	0	0
Old	D-R+	K			5102	116	22	2+
Old	D-R+	K			0	0	0	0
Old	D-R+	K			0	0	0	0
Old	D-R+	K			0	0	0	0
Old	D-R+	K			0	0	0	0
Old	D-R+	K			0	0	0	0
Old	D-R+	K			0	0	0	0
Old	D-R+	K			288	1	0	1
Old	D-R+	K			0	0	0	0
Old	D-R+	K			0	0	0	0
Old	D-R+	K			49877	24	48	2+
Old	D-R+	K			0	0	0	0
Old	D-R+	K			0	0	0	0
Old	D-R+	K			0	0	0	0
Old	D-R+	K			0	0	0	0
Old	D-R+	K			0	0	0	0
Old	D-R+	K			29222	29	27	1
Old	D-R+	K			2388	38	0	2+
Old	D-R+	K			2041	21	0	2+
Old	D-R+	K			0	0	0	0
Old	D-R+	K			0	0	0	0
Old	D-R+	K			0	0	0	0
Old	D-R+	K			0	0	0	0
Old	D-R+	K			17891	84	32	2+
Old	D-R+	K			258	1	0	0
Old	D-R+	K			85596	52	33	2+
Old	D-R+	K			1386	57	0	1
Old	D-R+	K			214	8	0	1
Old	D-R+	K			388	1	0	1
Old	D-R+	K			0	0	0	0
Old	D-R+	K			5866	21	21	2+
Old	D-R+	K			0	0	0	0
Old	D-R+	K			129071	152	111	2+
Old	D-R+	K			0	0	0	0
Old	D-R+	K			0	0	0	0
Old	D-R+	K			3292	43	21	2+
Old	D-R+	K			0	0	0	0
Old	D-R+	K			107278	28	25	1
Old	D-R+	K			0	0	0	0
Old	D-R+	K			37391	104	134	1
Old	D-R+	K			22241	66	26	2+
Old	D-R+	K			0	0	0	0
Old	D-R+	K			233	1	0	1
Old	D-R+	K			256	2	0	2+
Old	D-R+	K			0	0	0	0
Old	D-R+	K			53830	28	27	1
Old	D-R+	K			0	0	0	0
Old	D-R+	K			25852	98	94	2+
Old	D-R+	K			0	0	0	0
Old	D-R+	K			2808	2	0	2+
Old	D-R+	K			1137	34	0	0
Old	D-R+	K			0	0	0	0
Old	D-R+	K			0	0	0	0
Old	D-R+	K			0	0	0	0
Old	D-R+	K			3821	33	25	1
Old	D-R+	K			0	0	0	0
Old	D-R+	K			0	0	0	0
Old	D-R+	K			321	1	0	1
Old	D-R+	K			0	0	0	0
Old	D-R+	K			1551	98	0	2+
Old	D-R+	K			265	1	0	1
Old	D-R+	K			0	0	0	0
Old	D-R+	K			0	0	0	0
Old	D-R+	K			0	0	0	0
Old	D-R+	K			0	0	0	0
Old	D-R+	K			0	0	0	0
Old	D-R+	K			0	0	0	0
Old	D-R+	K			649	28	0	2+
Old	D-R+	K			215	1	0	1
Old	D-R+	K			205	1	0	1
Old	D-R+	K			0	0	0	0
Old	D-R+	K			6387	24	21	2+
Old	D-R+	K			0	0	0	0
Old	D-R+	K			0	0	0	0
Old	D-R+	K			0	0	0	0
Old	D-R+	K			852	1	0	1
Old	D-R+	K			993	23	0	2+
Old	D-R+	K			0	0	0	0
Old	D-R+	K			1410	41	0	2+
Old	D-R+	K			0	0	0	0
Old	D-R+	K			264	1	0	1
Old	D-R+	K			0	0	0	0
Old	D-R+	K			904	16	0	2+
Old	D-R+	K			630	2	0	2+
Old	D-R+	K			0	0	0	0
Old	D-R+	K			0	0	0	0
Old	D-R+	K			14006	97	28	1
Old	D-R+	K			42933	37	39	2+
Old	D-R+	K			62487	8	21	1
Old	D-R+	K			0	0	0	0
Old	D-R+	K			14358	36	29	1
Old	D-R+	K			494	34	0	2+
Old	D-R+	K			0	0	0	0
Old	D-R+	K			312	3	0	2+
Old	D-R+	K			0	0	0	0
Old	D-R+	K			0	0	0	0
Old	D-R+	K			1816	21	0	2+
Old	D-R+	K			0	0	0	0
Old	D-R+	K			0	0	0	0
Old	D-R+	K			0	0	0	0
Old	D-R+	K			0	0	0	0
Old	D-R+	K			0	0	0	0
Old	D-R+	L			0	0	0	0
Old	D-R+	L			2443	15	0	1
Old	D-R+	L			0	0	0	0
Old	D-R+	L			501	1	0	1
Old	D-R+	L			0	0	0	0
Old	D-R+	L			1400	15	0	1
Old	D-R+	L			455	1	0	1
Old	D-R+	L			0	0	0	0
Old	D-R+	L			0	0	0	0
Old	D-R+	L			0	0	0	0
Old	D-R+	L			0	0	0	0
Old	D-R+	L			3371	21	31	1
Old	D-R+	L			0	0	0	0
Old	D-R+	L			0	0	0	0
Old	D-R+	L			0	0	0	0
Old	D-R+	L			0	0	0	0
Old	D-R+	L			761	7	0	2+
Old	D-R+	L			6624	23	24	1
Old	D-R+	L			0	0	0	0
Old	D-R+	L			0	0	0	0
Old	D-R+	L			0	0	0	0
Old	D-R+	L			0	0	0	0
Old	D-R+	L			0	0	0	0
Old	D-R+	L			634	5	0	1
Old	D-R+	L			0	0	0	0
Old	D-R+	L			0	0	0	0
Old	D-R+	L			3293	7	28	1
Old	D-R+	L			686	2	0	2+
Old	D-R+	L			0	0	0	0
Old	D-R+	L			0	0	0	0
Old	D-R+	L			0	0	0	0
Old	D-R+	L			14968	27	23	1
Old	D-R+	L			200	1	0	1
Old	D-R+	L			1123	1	0	1
Old	D-R+	L			0	0	0	0
Old	D-R+	L			420	1	0	1
Old	D-R+	L			0	0	0	0
Old	D-R+	L			215	1	0	1
Old	D-R+	L			0	0	0	0
Old	D-R+	L			551	1	0	1
Old	D-R+	L			373	1	0	1
Old	D-R+	L			0	0	0	0
Old	D-R+	L			0	0	0	0
Old	D-R+	L			381	1	0	1
Old	D-R+	L			0	0	0	0
Old	D-R+	L			0	0	0	0
Old	D-R+	L			1970	22	0	2+
Old	D-R+	L			0	0	0	0
Old	D-R+	L			0	0	0	0
Old	D-R+	L			0	0	0	0
Old	D-R+	L			0	0	0	0
Old	D-R+	L			0	0	0	0
Old	D-R+	L			0	0	0	0
Old	D-R+	L			0	0	0	0
Old	D-R+	L			764	1	0	1
Old	D-R+	L			0	0	0	0
Old	D-R+	L			0	0	0	0
Old	D-R+	L			0	0	0	0
Old	D-R+	L			9316	19	54	1
Old	D-R+	L			0	0	0	0
Old	D-R+	L			1940	14	0	1
Old	D-R+	L			0	0	0	0
Old	D-R+	L			0	0	0	0
Old	D-R+	L			0	0	0	0
Old	D-R+	L			0	0	0	0
Old	D-R+	L			0	0	0	0
Old	D-R+	L			254	1	0	1
Old	D-R+	L			0	0	0	0
Old	D-R+	L			0	0	0	0
Old	D-R+	L			0	0	0	0
Old	D-R+	L			0	0	0	0
Old	D-R+	L			477	12	0	1
Old	D-R+	L			7078	11	21	1
Old	D-R+	L			0	0	0	0
Old	D-R+	L			0	0	0	0
Old	D-R+	L			706	1	0	1
Old	D-R+	L			228	1	0	1
Old	D-R+	L			3315	7	21	1
Old	D-R+	L			0	0	0	0
Old	D-R+	L			3851	7	21	1
Old	D-R+	L			1948	22	0	1
Old	D-R+	L			0	0	0	0
Old	D-R+	L			0	0	0	0
Old	D-R+	L			0	0	0	0
Old	D-R+	L			436	1	0	1
Old	D-R+	L			702	4	0	1
Old	D-R+	L			0	0	0	0
Old	D-R+	L			920	20	0	1
Old	D-R+	L			0	0	0	0
Old	D-R+	L			0	0	0	0
Old	D-R+	L			0	0	0	0
Old	D-R+	L			0	0	0	0
Old	D-R+	L			499	2	0	2+
Old	D-R+	L			0	0	0	0
Old	D-R+	L			645	15	0	1
Old	D-R+	L			0	0	0	0
Old	D-R+	L			0	0	0	0
Old	D-R+	L			0	0	0	0
Old	D-R+	L			0	0	0	0
Old	D-R+	L			0	0	0	0
Old	D-R+	L			0	0	0	0
Old	D-R+	L			0	0	0	0
Old	D-R+	L			0	0	0	0
Old	D-R+	L			1085	20	0	1
Old	D-R+	L			0	0	0	0
Old	D-R+	L			0	0	0	0
Old	D-R+	L			0	0	0	0
Old	D-R+	L			14136	53	26	2+
Old	D-R+	L			10911	29	21	1
Old	D-R+	L			408	5	0	1
Old	D-R+	L			1114	6	0	1
Old	D-R+	L			555	1	0	1
Old	D-R+	L			0	0	0	0
Old	D-R+	L			0	0	0	0
Old	D-R+	L			722	1	0	1
Old	D-R+	L			0	0	0	0
Old	D+R-	K	M	Asian	3509	62	37	2+
Old	D+R-	K	F	Asian	0	0	0	0
Old	D+R-	K	F	Asian	542	3	0	2+
Old	D+R-	K	F	Asian	868	31	0	2+
Old	D+R-	L	M	Asian	62408	44	62	2+
Old	D+R-	K	M	Asian	25180	43	96	2+
Old	D+R-	K	F	Black	0	0	0	0
Old	D+R-	L	F	Black	240599	85	92	2+
Old	D+R-	K	M	Black	36054	57	58	2+
Old	D+R-	L	F	Caucasian	10781	51	53	1
Old	D+R-	K	M	Caucasian	0	0	0	0
Old	D+R-	K	M	Caucasian	0	0	0	0
Old	D+R-	K	F	Caucasian	31723	58	53	2+
Old	D+R-	K	F	Caucasian	29324	51	69	2+
Old	D+R-	K	F	Caucasian	42000	74	137	1
Old	D+R-	K	F	Caucasian	0	0	0	0
Old	D+R-	K	F	Caucasian	0	0	0	0
Old	D+R-	K	F	Caucasian	366909	322	376	1
Old	D+R-	K	F	Caucasian	0	0	0	0
Old	D+R-	K	F	Caucasian	128066	40	57	2+
Old	D+R-	K	F	Caucasian	0	0	0	0
Old	D+R-	K	F	Caucasian	18527	81	21	1
Old	D+R-	K	F	Caucasian	24417	107	123	2+
Old	D+R-	L	F	Caucasian	88718	42	32	1
Old	D+R-	L	F	Caucasian	63884	55	64	2+
Old	D+R-	L	F	Caucasian	12332	34	29	2+
Old	D+R-	L	F	Caucasian	12958	22	43	1
Old	D+R-	L	F	Caucasian	92984	29	37	2+
Old	D+R-	L	F	Caucasian	68854	69	43	2+
Old	D+R-	K	M	Caucasian	10382	75	54	2+
Old	D+R-	K	M	Caucasian	661255	87	107	2+
Old	D+R-	K	M	Caucasian	108865	139	144	2+
Old	D+R-	K	M	Caucasian	276448	97	122	2+
Old	D+R-	K	M	Caucasian	50899	32	45	2+
Old	D+R-	K	M	Caucasian	10974	22	21	1
Old	D+R-	K	M	Caucasian	213667	126	50	2+
Old	D+R-	K	M	Caucasian	26775	100	96	2+
Old	D+R-	K	M	Caucasian	139916	22	37	1
Old	D+R-	K	M	Caucasian	123636	153	138	2+
Old	D+R-	K	M	Caucasian	0	0	0	0
Old	D+R-	L	M	Caucasian	8955	64	64	1
Old	D+R-	L	M	Caucasian	36940	41	73	2+
Old	D+R-	L	M	Caucasian	0	0	0	0
Old	D+R-	L	M	Caucasian	910	17	0	1
Old	D+R-	L	M	Caucasian	120766	29	36	1
Old	D+R-	L	M	Caucasian	18172	24	65	1
Old	D+R-	L	M	Caucasian	56800	7	37	1
Old	D+R-	L	M	Caucasian	18882	30	43	1
Old	D+R-	L	M	Caucasian	31630	66	99	1
Old	D+R-	L	M	Caucasian	10153	22	43	1
Old	D+R-	L	M	Caucasian	7532	29	52	1
Old	D+R-	L	M	Caucasian	9145	22	30	1
Old	D+R-	L	M	Caucasian	133904	55	50	2+
Old	D+R-	L	M	Caucasian	8131	35	41	2+
Old	D+R-	L	M	Not stated	2721	unknown	0	1
Old	D+R-	K	F	Not stated	0	0	0	0
Old	D+R-	K	F	Not stated	1823	51	0	2+
Old	D+R-	L	F	Not stated	0	0	0	0
Old	D+R-	L	F	Not stated	0	0	0	0
Old	D+R-	L	F	Not stated	817	1	0	1
Old	D+R-	L	F	Not stated	0	0	0	0
Old	D+R-	K	M	Not stated	0	0	0	0
Old	D+R-	K	M	Not stated	0	0	0	0
Old	D+R-	K	M	Not stated	43966	10	23	1
Old	D+R-	K	M	Not stated	43801	40	39	2+
Old	D+R-	K	M	Not stated	122064	66	71	2
Old	D+R-	K	M	Not stated	137171	210	225	1
Old	D+R-	L	M	Not stated	3063	18	21	1
Old	D+R-	L	M	Not stated	18158	58	102	2+
Old	D+R-	L	M	Not stated	195774	28	37	1
Old	D+R-	L	M	Not stated	29917	48	62	2+
Old	D+R-	K	Unknown	Not stated	744406	127	130	2+
Old	D+R-	L	F	Other	2241	16	0	2+
Old	D+R-	L	M	Other	11136	24	24	1
Old	D+R+	K			9986	50	51	1
Old	D+R+	K			7595	33	40	1
Old	D+R+	K			416	19	0	1
Old	D+R+	K			0	0	0	0
Old	D+R+	K			931	9	0	2+
Old	D+R+	K			418	2	0	2+
Old	D+R+	K			6752	47	42	2+
Old	D+R+	K			0	0	0	0
Old	D+R+	K			0	0	0	0
Old	D+R+	K			0	0	0	0
Old	D+R+	K			12256	25	33	1
Old	D+R+	K			518	1	0	1
Old	D+R+	K			0	0	0	0
Old	D+R+	K			0	0	0	0
Old	D+R+	K			6516	20	21	2+
Old	D+R+	K			2566	52	0	1
Old	D+R+	K			0	0	0	0
Old	D+R+	K			703	1	0	1
Old	D+R+	K			0	0	0	0
Old	D+R+	K			0	0	0	0
Old	D+R+	K			0	0	0	0
Old	D+R+	K			0	0	0	0
Old	D+R+	K			5574	32	32	1
Old	D+R+	K			10859	15	22	1
Old	D+R+	K			2696	64	0	2+
Old	D+R+	K			784	3	0	2+
Old	D+R+	K			0	0	0	0
Old	D+R+	K			0	0	0	0
Old	D+R+	K			33870	51	48	2+
Old	D+R+	K			0	0	0	0
Old	D+R+	K			0	0	0	0
Old	D+R+	K			9929	34	69	1
Old	D+R+	K			24305	23	29	2+
Old	D+R+	K			0	0	0	0
Old	D+R+	K			409	6	0	2+
Old	D+R+	K			730	2	0	2+
Old	D+R+	K			0	0	0	0
Old	D+R+	K			16296	32	36	1
Old	D+R+	K			0	0	0	0
Old	D+R+	K			3132	33	21	2+
Old	D+R+	K			2088	1	0	1
Old	D+R+	K			45138	40	58	2+
Old	D+R+	K			1044	3	0	2+
Old	D+R+	K			0	0	0	0
Old	D+R+	K			0	0	0	0
Old	D+R+	K			0	0	0	0
Old	D+R+	K			93613	83	38	2+
Old	D+R+	K			0	0	0	0
Old	D+R+	K			0	0	0	0
Old	D+R+	K			325	2	0	2+
Old	D+R+	K			3330	2	21	2+
Old	D+R+	K			0	0	0	0
Old	D+R+	K			0	0	0	0
Old	D+R+	K			6588	24	30	2+
Old	D+R+	K			0	0	0	0
Old	D+R+	K			0	0	0	0
Old	D+R+	K			20585	36	43	1
Old	D+R+	K			0	0	0	0
Old	D+R+	K			653	2	0	2+
Old	D+R+	K			2103	22	0	1
Old	D+R+	K			0	0	0	0
Old	D+R+	K			5381	57	21	2+
Old	D+R+	K			669	1	0	1
Old	D+R+	K			278076	41	36	1
Old	D+R+	K			1057	51	0	2+
Old	D+R+	K			0	0	0	0
Old	D+R+	K			561	11	0	2+
Old	D+R+	K			10337	40	34	2+
Old	D+R+	K			0	0	0	0
Old	D+R+	K			0	0	0	0
Old	D+R+	K			15403	39	26	2+
Old	D+R+	K			0	0	0	0
Old	D+R+	K			3450	41	21	2+
Old	D+R+	K			0	0	0	0
Old	D+R+	K			3726	20	21	1
Old	D+R+	K			7033	39	21	2+
Old	D+R+	K			0	0	0	0
Old	D+R+	K			0	0	0	0
Old	D+R+	K			111951	24	40	2+
Old	D+R+	K			234	2	0	2+
Old	D+R+	K			794	25	0	1
Old	D+R+	K			840	8	0	1
Old	D+R+	K			1776	40	0	2+
Old	D+R+	K			366303	42	49	1
Old	D+R+	K			184862	61	85	2+
Old	D+R+	K			0	0	0	0
Old	D+R+	K			0	0	0	0
Old	D+R+	K			0	0	0	0
Old	D+R+	K			3824	39	21	2+
Old	D+R+	K			907	47	0	1
Old	D+R+	K			285	1	0	1
Old	D+R+	K			0	0	0	0
Old	D+R+	K			0	0	0	0
Old	D+R+	K			992	1	0	1
Old	D+R+	K			0	0	0	0
Old	D+R+	K			1689	37	0	2+
Old	D+R+	K			999	49	0	1
Old	D+R+	K			15904	74	42	2+
Old	D+R+	K			1082	29	0	2+
Old	D+R+	K			1244	3	0	2+
Old	D+R+	K			231	1	0	1
Old	D+R+	K			300	1	0	1
Old	D+R+	K			0	0	0	0
Old	D+R+	K			5223	42	40	2+
Old	D+R+	K			0	0	0	0
Old	D+R+	K			1419	50	0	2+
Old	D+R+	K			0	0	0	0
Old	D+R+	K			0	0	0	0
Old	D+R+	K			327	2	0	2+
Old	D+R+	K			470	4	0	2+
Old	D+R+	K			1908	60	0	2+
Old	D+R+	K			0	0	0	0
Old	D+R+	K			12964	30	26	2+
Old	D+R+	K			0	0	0	0
Old	D+R+	K			991	1	0	1
Old	D+R+	K			0	0	0	0
Old	D+R+	K			0	0	0	0
Old	D+R+	K			0	0	0	0
Old	D+R+	K			209	1	0	1
Old	D+R+	K			0	0	0	0
Old	D+R+	K			0	0	0	0
Old	D+R+	K			727	2	0	2+
Old	D+R+	K			4425	39	39	1
Old	D+R+	K			2710	30	0	2+
Old	D+R+	K			207	1	0	1
Old	D+R+	K			224	1	0	1
Old	D+R+	K			0	0	0	0
Old	D+R+	K			0	0	0	0
Old	D+R+	K			301	2	0	2+
Old	D+R+	K			589	1	0	1
Old	D+R+	K			6124	107	57	2+
Old	D+R+	K			0	0	0	0
Old	D+R+	K			0	0	0	0
Old	D+R+	K			5893	58	70	2+
Old	D+R+	K			0	0	0	0
Old	D+R+	K			7045	23	22	2+
Old	D+R+	K			241	1	0	1
Old	D+R+	K			0	0	0	0
Old	D+R+	K			1130	16	0	2+
Old	D+R+	K			0	0	0	0
Old	D+R+	K			0	0	0	0
Old	D+R+	K			0	0	0	0
Old	D+R+	K			0	0	0	0
Old	D+R+	K			0	0	0	0
Old	D+R+	K			0	0	0	0
Old	D+R+	K			0	0	0	0
Old	D+R+	K			0	0	0	0
Old	D+R+	K			0	0	0	0
Old	D+R+	K			0	0	0	0
Old	D+R+	K			0	0	0	0
Old	D+R+	K			0	0	0	0
Old	D+R+	K			0	0	0	0
Old	D+R+	K			2261	16	0	1
Old	D+R+	K			581		0	1
Old	D+R+	K			323		0	1
Old	D+R+	K			0	0	0	0
Old	D+R+	K			0	0	0	0
Old	D+R+	K			0	0	0	0
Old	D+R+	L			0	0	0	0
Old	D+R+	L			249	1	0	1
Old	D+R+	L			2677	20	0	2+
Old	D+R+	L			0	0	0	0
Old	D+R+	L			5102	42	22	2+
Old	D+R+	L			0	0	0	0
Old	D+R+	L			0	0	0	0
Old	D+R+	L			0	0	0	0
Old	D+R+	L			268	2	0	2+
Old	D+R+	L			209	1	0	1
Old	D+R+	L			4168	26	25	2+
Old	D+R+	L			1114	4	0	1
Old	D+R+	L			253	1	0	1
Old	D+R+	L			3368	68	28	2+
Old	D+R+	L			0	0	0	0
Old	D+R+	L			0	0	0	0
Old	D+R+	L			3166	13	21	2+
Old	D+R+	L			0	0	0	0
Old	D+R+	L			0	0	0	0
Old	D+R+	L			762	1	0	1
Old	D+R+	L			0	0	0	0
Old	D+R+	L			0	0	0	0
Old	D+R+	L			0	0	0	0
Old	D+R+	L			0	0	0	0
Old	D+R+	L			202	1	0	1
Old	D+R+	L			1030	10	0	1
Old	D+R+	L			0	0	0	0
Old	D+R+	L			82338	75	24	2+
Old	D+R+	L			4140	6	21	2+
Old	D+R+	L			0	0	0	0
Old	D+R+	L			1360	8	0	2+
Old	D+R+	L			11792	27	48	1
Old	D+R+	L			0	0	0	0
Old	D+R+	L			287	2	0	2+
Old	D+R+	L			2707	5	0	1
Old	D+R+	L			713	8	0	2+
Old	D+R+	L			1168	14	0	1
Old	D+R+	L			6098	14	21	1
Old	D+R+	L			14706	27	43	2+
Old	D+R+	L			1279	9	0	1
Old	D+R+	L			3146	30	29	2+
Old	D+R+	L			396	1	0	1
Old	D+R+	L			2085	46	0	2+
Old	D+R+	L			2616	6	0	1
Old	D+R+	L			779	23	0	2+
Old	D+R+	L			3046	38	21	2+
Old	D+R+	L			0	0	0	0
Old	D+R+	L			380	15	0	1
Old	D+R+	L			0	0	0	0
Old	D+R+	L			0	0	0	0
Old	D+R+	L			62328	29	41	1
Old	D+R+	L			0	0	0	0
Old	D+R+	L			1770	40	0	2+
Old	D+R+	L			4452	14	22	1
Old	D+R+	L			13100	79	79	2+
Old	D+R+	L			0	0	0	0
Old	D+R+	L			0	0	0	0
Old	D+R+	L			0	0	0	0
Old	D+R+	L			4889	15	21	1
Old	D+R+	L			0	0	0	0
Old	D+R+	L			317	1	0	1
Old	D+R+	L			5187	27	40	1
Old	D+R+	L			7286	10	39	1
Old	D+R+	L			4063	1	21	1
Old	D+R+	L			0	0	0	0
Old	D+R+	L			0	0	0	0
Old	D+R+	L			0	0	0	0
Old	D+R+	L			0	0	0	0
Old	D+R+	L			0	0	0	0
Old	D+R+	L			0	0	0	0
Old	D+R+	L			1446	22	0	2+
Old	D+R+	L			0	0	0	0
Old	D+R+	L			44175	43	71	2+
Old	D+R+	L			0	0	0	0
Old	D+R+	L			0	0	0	0
Old	D+R+	L			503	1	0	1
Old	D+R+	L			0	0	0	0
Old	D+R+	L			0	0	0	0
Old	D+R+	L			1672	15	0	1
Old	D+R+	L			0	0	0	0
Old	D+R+	L			2367	49	0	1
Old	D+R+	L			7062	23	27	1
Old	D+R+	L			0	0	0	0
Old	D+R+	L			2115	40	0	1
Old	D+R+	L			0	0	0	0
Old	D+R+	L			0	0	0	0
Old	D+R+	L			0	0	0	0
Old	D+R+	L			221	1	0	1
Old	D+R+	L			205	1	0	1
Old	D+R+	L			0	0	0	0
Old	D+R+	L			2600	46	0	2+
Old	D+R+	L			0	0	0	0
Old	D+R+	L			1276	1	0	1
Old	D+R+	L			331	16	0	1
Old	D+R+	L			0	0	0	0
Old	D+R+	L			0	0	0	0
Old	D+R+	L			59677	111	141	2+
Old	D+R+	L			6008	15	23	1
Old	D+R+	L			4490	9	21	2+
Old	D+R+	L			5290	3	21	1
Old	D+R+	L			23868	32	39	1
Old	D+R+	L			566	7	0	1
Old	D+R+	L			0	0	0	0
Old	D+R+	L			0	0	0	0
Old	D+R+	L			0	0	0	0
Old	D+R+	L			220	2	0	2+
Old	D+R+	L			296	13	0	1
Old	D+R+	L			1816	5	0	2+
Old	D+R+	L			33125	21	28	1
Old	D+R+	L			0	0	0	0
Old	D+R+	L			6111	8	21	1
Old	D+R+	L			2815	8	0	1
New	D-R+	L			566	3	0	2+
New	D-R+	K			0	0	0	0
New	D-R+	L			0	0	0	0
New	D-R+	L			6699	7	21	2+
New	D-R+	K			0	0	0	0
New	D-R+	K			1082	23	0	1
New	D-R+	K			3329	15	21	2+
New	D-R+	L			0	0	0	0
New	D-R+	L			431	1	0	1
New	D-R+	L			0	0	0	0
New	D-R+	K			0	0	0	0
New	D-R+	K			585	4	0	2+
New	D-R+	K			903	8	0	1
New	D-R+	K			788	30	0	2+
New	D-R+	K			539	16	0	2+
New	D-R+	K			200	1	0	1
New	D-R+	K			0	0	0	0
New	D-R+	K			205	1	0	1
New	D-R+	K			862	13	0	2+
New	D-R+	K			0	0	0	0
New	D-R+	K			0	0	0	0
New	D-R+	K			412	1	0	1
New	D-R+	L			3254	9	21	2+
New	D-R+	L			0	0	0	0
New	D-R+	L			0	0	0	0
New	D-R+	K			0	0	0	0
New	D-R+	K			0	0	0	0
New	D-R+	L			3674	62	28	2+
New	D-R+	K			0	0	0	0
New	D-R+	K			763	6	0	2+
New	D-R+	L			1518	4	0	2+
New	D-R+	K			0	0	0	0
New	D-R+	K			0	0	0	0
New	D-R+	K			666	1	0	1
New	D-R+	K			1451	1	0	1
New	D-R+	K			1377	23	0	2+
New	D-R+	K			0	0	0	0
New	D-R+	K			2266	23	0	2+
New	D-R+	K			6951	20	25	2+
New	D-R+	K			771	8	0	1
New	D-R+	K			0	0	0	0
New	D-R+	K			3953	36	21	2+
New	D-R+	K			5388	49	21	2+
New	D-R+	K			817	11	0	2+
New	D-R+	K			0	0	0	0
New	D-R+	K			0	0	0	0
New	D-R+	K			771	12	0	1
New	D-R+	K			0	0	0	0
New	D-R+	K			410	20	0	1
New	D-R+	K			3140	2	21	1
New	D-R+	K			0	0	0	0
New	D-R+	K			1668	42	0	2+
New	D-R+	K			6238	27	21	1
New	D-R+	K			0	0	0	0
New	D-R+	K			5287	20	21	1
New	D-R+	K			0	0	0	0
New	D-R+	K			453	1	0	1
New	D-R+	K			0	0	0	0
New	D-R+	K			0	0	0	0
New	D-R+	K			2071	27	0	2+
New	D-R+	K			0	0	0	0
New	D-R+	K			0	0	0	0
New	D-R+	K			738	1	0	1
New	D-R+	K			732	14	0	2+
New	D-R+	K			792	7	0	2+
New	D-R+	K			0	0	0	0
New	D-R+	K			0	0	0	0
New	D-R+	K			989	44	0	2+
New	D-R+	K			1421	18	0	1
New	D-R+	K			727	3	0	2+
New	D-R+	K			0	0	0	0
New	D-R+	K			0	0	0	0
New	D-R+	K			4111	33	21	2+
New	D-R+	K			0	0	0	0
New	D-R+	K			1510	11	0	2+
New	D-R+	K			2254	6	0	2+
New	D-R+	K			0	0	0	0
New	D-R+	K			0	0	0	0
New	D-R+	K			0	0	0	0
New	D-R+	K			0	0	0	0
New	D-R+	K			0	0	0	0
New	D-R+	K			6157	31	21	1
New	D-R+	K			0	0	0	0
New	D-R+	K			2251	77	0	1
New	D-R+	K			0	0	0	0
New	D-R+	K			1018	43	0	2+
New	D-R+	K			0	0	0	0
New	D-R+	K			0	0	0	0
New	D-R+	K			0	0	0	0
New	D-R+	K			0	0	0	0
New	D-R+	K			0	0	0	0
New	D-R+	K			0	0	0	0
New	D-R+	K			0	0	0	0
New	D-R+	K			2556	31	0	2+
New	D-R+	K			0	0	0	0
New	D-R+	K			0	0	0	0
New	D-R+	K			0	0	0	0
New	D-R+	K			7099	34	28	2+
New	D-R+	L			2802	19	0	2+
New	D-R+	L			138507	36	21	1
New	D-R+	L			703	1	0	1
New	D-R+	L			0	0	0	0
New	D-R+	L			0	0	0	0
New	D-R+	L			0	0	0	0
New	D-R+	L			0	0	0	0
New	D-R+	L			656	1	0	1
New	D-R+	L			0	0	0	0
New	D-R+	L			0	0	0	0
New	D-R+	L			3636	7	21	1
New	D-R+	L			719	7	0	2+
New	D-R+	L			0	0	0	0
New	D-R+	L			0	0	0	0
New	D-R+	L			0	0	0	0
New	D-R+	L			0	0	0	0
New	D-R+	L			0	0	0	0
New	D-R+	L			3020	14	21	2+
New	D-R+	L			263	1	0	1
New	D-R+	L			267	2	0	2+
New	D-R+	L			5114	1	55	1
New	D-R+	L			0	0	0	0
New	D-R+	L			0	0	0	0
New	D-R+	L			923	13	0	1
New	D-R+	L			0	0	0	0
New	D-R+	L			520	7	0	1
New	D-R+	L			0	0	0	0
New	D-R+	L			1620	7	0	1
New	D-R+	L			487	1	0	1
New	D-R+	L			0	0	0	0
New	D-R+	L			0	0	0	0
New	D-R+	L			0	0	0	0
New	D-R+	L			1776	7	0	1
New	D-R+	L			1016	29	0	1
New	D-R+	L			0	0	0	0
New	D-R+	L			0	0	0	0
New	D-R+	L			0	0	0	0
New	D-R+	L			0	0	0	0
New	D-R+	L			0	0	0	0
New	D-R+	L			3858	5	21	1
New	D-R+	L			1789	20	0	1
New	D-R+	L			0	0	0	0
New	D-R+	L			0	0	0	0
New	D-R+	L			0	0	0	0
New	D-R+	L			5651	14	26	1
New	D-R+	L			633	1	0	1
New	D-R+	L			0	0	0	0
New	D-R+	L			11183	8	21	1
New	D+R-	K	F	Asian	3580	16	28	2+
New	D+R-	K	M	Asian	0	0	0	0
New	D+R-	K	M	Asian	11135	61	263	2+
New	D+R-	L	M	Asian	2669	18	35	1
New	D+R-	K	M	Black	0	0	0	0
New	D+R-	K	F	Caucasian	0	0	0	0
New	D+R-	K	F	Caucasian	337569	152	151	2+
New	D+R-	K	F	Caucasian	1623	29	21	2+
New	D+R-	K	F	Caucasian	0	0	0	0
New	D+R-	K	F	Caucasian	0	0	0	0
New	D+R-	K	F	Caucasian	4177	21	21	2+
New	D+R-	K	F	Caucasian	268894	40	47	1
New	D+R-	L	F	Caucasian	38529	273	287	2+
New	D+R-	L	F	Caucasian	12048	12	21	1
New	D+R-	L	F	Caucasian	3380	28	49	2+
New	D+R-	L	F	Caucasian	12177	30	43	1
New	D+R-	L	F	Caucasian	4852	20	40	1
New	D+R-	L	F	Caucasian	4614	16	49	2+
New	D+R-	L	F	Caucasian	0	0	0	0
New	D+R-	K	M	Caucasian	69051	168	74	2+
New	D+R-	K	M	Caucasian	9538	175	147	2+
New	D+R-	K	M	Caucasian	2711	64	50	2+
New	D+R-	K	M	Caucasian	1262	19	21	1
New	D+R-	K	M	Caucasian	5747	35	47	2+
New	D+R-	K	M	Caucasian	17404	619	143	2+
New	D+R-	K	M	Caucasian	0	0	0	0
New	D+R-	K	M	Caucasian	2175	78	21	2+
New	D+R-	K	M	Caucasian	0	0	0	0
New	D+R-	K	M	Caucasian	37740	110	113	2+
New	D+R-	K	M	Caucasian	0	0	0	0
New	D+R-	K	M	Caucasian	0	0	0	0
New	D+R-	K	M	Caucasian	39277	22	28	1
New	D+R-	K	M	Caucasian	1492	60	21	2+
New	D+R-	K	M	Caucasian	0	0	0	0
New	D+R-	K	M	Caucasian	0	0	0	0
New	D+R-	L	M	Caucasian	1425	12	21	2+
New	D+R-	L	M	Caucasian	19027	56	63	2+
New	D+R-	L	M	Caucasian	198980	47	49	2+
New	D+R-	L	M	Caucasian	1900	32	31	1
New	D+R-	L	M	Caucasian	2792	100	42	2+
New	D+R-	L	M	Caucasian	7793	24	64	2+
New	D+R-	L	M	Caucasian	5067	56	55	1
New	D+R-	L	M	Caucasian	580	1	21	1
New	D+R-	L	M	Caucasian	832875	52	80	2+
New	D+R-	L	M	Caucasian	412	1	21	1
New	D+R-	L	M	Caucasian	14933	41	63	2+
New	D+R-	L	M	Caucasian	97551	23	32	1
New	D+R-	L	M	Caucasian	1342	2	21	1
New	D+R-	L	M	Caucasian	2066	30	21	2+
New	D+R-	L	M	Caucasian	0	0	0	0
New	D+R-	L	M	Caucasian	98328	61	129	2+
New	D+R-	L	M	Caucasian	14860	39	30	2+
New	D+R-	L	M	Caucasian	23789	36	65	2+
New	D+R-	L	M	Caucasian	113837	32	76	2+
New	D+R-	L	M	Caucasian	265099	81	73	2+
New	D+R-	L	M	Caucasian	16437	18	35	2+
New	D+R-	L	M	Caucasian	172627	73	84	2+
New	D+R-	L	M	Caucasian	16171	37	108	2+
New	D+R-	L	M	Caucasian	686469	130	168	2+
New	D+R-	L	M	Caucasian	9241	22	57	2+
New	D+R-	L	M	Caucasian	0	0	0	0
New	D+R-	L	M	Caucasian	5214	25	35	2+
New	D+R-	K	F	Other	0	0	0	0
New	D+R-	K	M	Other	0	0	0	0
New	D+R-	K	F	Unknown	0	0	0	0
New	D+R-	K	M	Unknown	68683	56	49	2+
New	D+R-	L	M	Unknown	0	0	0	0
New	D+R+	K			3519	75	22	2+
New	D+R+	K			4984	40	21	2+
New	D+R+	K			0	0	0	0
New	D+R+	K			304	21	0	1
New	D+R+	K			0	0	0	0
New	D+R+	K			1740	22	0	1
New	D+R+	K			0	0	0	0
New	D+R+	K			0	0	0	0
New	D+R+	K			862	17	0	2+
New	D+R+	K			3934	2	42	2+
New	D+R+	K			5194	45	21	2+
New	D+R+	K			859	1	0	1
New	D+R+	K			0	0	0	0
New	D+R+	K			13443	1	21	1
New	D+R+	K			0	0	0	0
New	D+R+	K			7835	7	21	1
New	D+R+	K			0	0	0	0
New	D+R+	K			17564	41	23	2+
New	D+R+	K			1119	15	0	2+
New	D+R+	K			1255	23	0	2+
New	D+R+	K			32212	75	43	2+
New	D+R+	K			4773	67	21	2+
New	D+R+	K			0	0	0	0
New	D+R+	K			14894	20	45	2+
New	D+R+	K			1358	23	0	2+
New	D+R+	K			6283	1	21	1
New	D+R+	K			17375	28	33	1
New	D+R+	K			3016	39	21	1
New	D+R+	K			483	1	0	1
New	D+R+	K			0	0	0	0
New	D+R+	K			0	0	0	0
New	D+R+	K			0	0	0	0
New	D+R+	K			69421	54	50	1
New	D+R+	K			17813	45	31	2+
New	D+R+	K			2446	23	0	2+
New	D+R+	K			0	0	0	0
New	D+R+	K			4094	58	21	2+
New	D+R+	K			1125	84	0	1
New	D+R+	K			0	0	0	0
New	D+R+	K			0	0	0	0
New	D+R+	K			0	0	0	0
New	D+R+	K			0	0	0	0
New	D+R+	K			0	0	0	0
New	D+R+	K			3735	25	21	2+
New	D+R+	K			0	0	0	0
New	D+R+	K			0	0	0	0
New	D+R+	K			869	15	0	1
New	D+R+	K			0	0	0	0
New	D+R+	K			663	15	0	2+
New	D+R+	K			1430	33	0	1
New	D+R+	K			567	12	0	2+
New	D+R+	K			0	0	0	0
New	D+R+	K			0	0	0	0
New	D+R+	K			222	1	0	1
New	D+R+	K			330	1	0	1
New	D+R+	K			0	0	0	0
New	D+R+	K			0	0	0	0
New	D+R+	K			612	2	0	2+
New	D+R+	K			6814	59	42	2+
New	D+R+	K			5888	25	21	1
New	D+R+	K			0	0	0	0
New	D+R+	K			9468	23	25	2+
New	D+R+	K			4471	3	21	1
New	D+R+	K			0	0	0	0
New	D+R+	K			0	0	0	0
New	D+R+	K			7922	54	49	2+
New	D+R+	K			0	0	0	0
New	D+R+	K			436	1	0	1
New	D+R+	K			0	0	0	0
New	D+R+	K			408	1	0	1
New	D+R+	K			0	0	0	0
New	D+R+	K			0	0	0	0
New	D+R+	K			848	1	0	1
New	D+R+	K			0	0	0	0
New	D+R+	K			0	0	0	0
New	D+R+	K			3441	12	28	2+
New	D+R+	K			0	0	0	0
New	D+R+	K			0	0	0	0
New	D+R+	K			683	2	0	2+
New	D+R+	K			287	1	0	1
New	D+R+	K			91617	37	33	2+
New	D+R+	K			0	0	0	0
New	D+R+	K			0	0	0	0
New	D+R+	K			541	1	0	1
New	D+R+	K			0	0	0	0
New	D+R+	K			0	0	0	0
New	D+R+	K			1752	16	0	2+
New	D+R+	K			0	0	0	0
New	D+R+	K			1035	1	0	1
New	D+R+	K			0	0	0	0
New	D+R+	K			9758	39	38	2+
New	D+R+	K			10869	14	29	1
New	D+R+	K			4524	44	21	2+
New	D+R+	K			0	0	0	0
New	D+R+	K			6196	39	74	2+
New	D+R+	K			3188	37	21	2+
New	D+R+	K			4565	11	25	2+
New	D+R+	K			5926	3	21	1
New	D+R+	K			277	1	0	1
New	D+R+	K			0	0	0	0
New	D+R+	K			0	0	0	0
New	D+R+	K			83107	36	50	2+
New	D+R+	K			0	0	0	0
New	D+R+	K			0	0	0	0
New	D+R+	K			741	2	0	2+
New	D+R+	K			3949	10	21	1
New	D+R+	K			0	0	0	0
New	D+R+	K			6769	22	49	2+
New	D+R+	K			0	0	0	0
New	D+R+	K			452	6	0	2+
New	D+R+	K			0	0	0	0
New	D+R+	K			0	0	0	0
New	D+R+	L			11998	21	28	1
New	D+R+	L			0	0	0	0
New	D+R+	L			0	0	0	0
New	D+R+	L			3065	9	21	2+
New	D+R+	L			962	36	0	1
New	D+R+	L			12295	44	21	1
New	D+R+	L			0	0	0	0
New	D+R+	L			873	1	0	1
New	D+R+	L			0	0	0	0
New	D+R+	L			1477	93	0	1
New	D+R+	L			855	1	0	1
New	D+R+	L			4492	1	21	1
New	D+R+	L			0	0	0	0
New	D+R+	L			5820	26	48	1
New	D+R+	L			767	1	0	1
New	D+R+	L			0	0	0	0
New	D+R+	L			5460	2	21	1
New	D+R+	L			3099	5	21	1
New	D+R+	L			982	53	0	2+
New	D+R+	L			5815	12	21	1
New	D+R+	L			0	0	0	0
New	D+R+	L			4813	14	21	1
New	D+R+	L			0	0	0	0
New	D+R+	L			0	0	0	0
New	D+R+	L			726	8	0	1
New	D+R+	L			0	0	0	0
New	D+R+	L			0	0	0	0
New	D+R+	L			29117	26	26	1
New	D+R+	L			5872	39	21	2+
New	D+R+	L			606	7	0	1
New	D+R+	L			705	2	0	2+
New	D+R+	L			0	0	0	0
New	D+R+	L			3160	3	21	1
New	D+R+	L			52775	35	33	2+
New	D+R+	L			4751	55	23	2+
New	D+R+	L			0	0	0	0
New	D+R+	L			316	1	0	1
New	D+R+	L			21535	11	21	1
New	D+R+	L			824740	15	29	1
New	D+R+	L			5261	1	21	1
New	D+R+	L			26396	36	37	1
New	D+R+	L			0	0	0	0
New	D+R+	L			414	1	0	1
New	D+R+	L			1873	33	0	1
New	D+R+	L			23165	37	53	2+
New	D+R+	L			3640	28	21	2+
New	D+R+	L			1895	56	0	1
New	D+R+	L			14424	14	28	1
New	D+R+	L			0	0	0	0
New	D+R+	L			0	0	0	0
New	D+R+	L			0	0	0	0
New	D+R+	L			0	0	0	0
New	D+R+	L			355	1	0	1
New	D+R+	L			16968	8	41	2+
New	D+R+	L			24905	8	43	1
New	D+R+	L			16494	13	21	1
New	D+R+	L			10351	10	21	1
New	D+R+	L			8135	94	95	2+
New	D+R+	L			0	0	0	0
New	D+R+	L			0	0	0	0
New	D+R+	L			0	0	0	0
New	D+R+	L			0	0	0	0
New	D+R+	L			0	0	0	0
New	D+R+	L			0	0	0	0
New	D+R+	L			12602	14	21	1
New	D+R+	L			0	0	0	0
New	D+R+	L			0	0	0	0
New	D+R+	L			104528	27	35	1
New	D+R+	L			3641	9	21	1
